# Supplementary material for: Populus euphratica GLABRA3 Binds PLDδ Promoters to Enhance Salt Tolerance
Source: Int J Mol Sci. 2023 May 3;24(9):8208. doi: 10.3390/ijms24098208 (PMC10179125; doi:10.3390/ijms24098208)
Supplement: Supplementary file 1 [file ijms-24-08208-s001.zip]

Archive with 2 entries (2 files):
- Supplementary data_corrected.pdf
- Table S3 DNA pull-down protiens.xlsx
